# Supplementary material for: Developing guidelines for the translation and cultural adaptation of the Montreal Cognitive Assessment: scoping review and qualitative synthesis
Source: BJPsych Open. 2022 Jan 7;8(1):e21. doi: 10.1192/bjo.2021.1067 (PMC8811786; doi:10.1192/bjo.2021.1067)
Supplement: Supplementary file 1 [file bjosup.zip]

Archive with 3 entries (3 files):
- S205647242101067Xsup001.pdf
- S205647242101067Xsup002.doc
- S205647242101067Xsup003.docx
